# Supplementary material for: Long-Term Effects of Soil Remediation with Willow Short Rotation Coppice on Biogeographic Pattern of Microbial Functional Genes
Source: Microorganisms. 2022 Jan 11;10(1):140. doi: 10.3390/microorganisms10010140 (PMC8777967; doi:10.3390/microorganisms10010140)
Supplement: Supplementary file 1 [file microorganisms-10-00140-s001.zip]

Archive with 1 entries (1 files):
- microorganisms-1531060-supplementary.pdf
